# Supplementary material for: Radiomics in Cross-Sectional Adrenal Imaging: A Systematic Review and Quality Assessment Study
Source: Diagnostics (Basel). 2022 Feb 24;12(3):578. doi: 10.3390/diagnostics12030578 (PMC8947112; doi:10.3390/diagnostics12030578)
Supplement: Supplementary file 1 [file diagnostics-12-00578-s001.zip]

Archive with 1 entries (1 files):
- diagnostics-1604542-supplementary.pdf
